# Supplementary material for: Genetic Deletion of DNAJB3 Using CRISPR-Cas9, Produced Discordant Phenotypes
Source: Genes (Basel). 2023 Sep 24;14(10):1857. doi: 10.3390/genes14101857 (PMC10606339; doi:10.3390/genes14101857)
Supplement: Supplementary file 1 [file genes-14-01857-s001.zip]

Archive with 1 entries (1 files):
- genes-2592318-supplementary.pdf
